# Supplementary material for: A Novel Framework for the Comparative Analysis of Biological Networks
Source: PLoS One. 2012 Feb 21;7(2):e31220. doi: 10.1371/journal.pone.0031220 (PMC3283617; doi:10.1371/journal.pone.0031220)
Supplement: Table S1 — Non-redundant benchmark set of protein complexes. List of 71 matching human/yeast complex pairs, consisting of 64 non-redundant human complexes from the CORUM database (Ruepp et al., 2010) and 52 non-redundant yeast complexes from the MPACT database (Güldener et al., 2006). Complex components are given as UniProt accession codes. The individual lists of 64 and 52 non-redundant human and yeast complexes are given on the following two sheets. The induced complex networks that we constructed for the complex to interactome alignment benchmark can be found in the NetAligner program package. (XLS) [file pone.0031220.s006.xls]

## Sheet: 71 matching complex pairs
Supplementary Table 1: Non-redundant benchmark set of protein complexes. List of 71 matching human/yeast complex pairs, consisting of 64 non-redundant human complexes from the CORUM database (Ruepp et al., 2010) and 52 non-redundant yeast complexes from the MPACT database (Güldener et al., 2006). Complex components are given as UniProt accession codes. The individual lists of 64 and 52 non-redund…
Human complex ID	Human complex name	Human complex components	Yeast complex ID	Yeast complex name	Yeast complex components
1010	CAK complex (Cdk-activating kinase complex)	P51948,P50613,P51946	133.30	Kin28p complex	P06242,P37366
1029	TFIIH transcription factor complex	P50613,P51946,P32780,P51948,P18074,Q6ZYL4,Q13889,Q13888,Q92759,P19447	510100	TFIIH	P06839,Q04673,Q12004,Q03290,P37366,P06242,Q00578,Q02939,P32776
104	RNA polymerase II core complex	P24928,P52434,O15514,P62875,P62487,P19388,P53803,P36954,P30876,P19387,P52435,P61218	510120	RNA polymerase III	P20435,P20434,P40422,P22139,P04051,P22276,P17890,P07703,P32910,P20436,P35718,P32349,P28000
104	RNA polymerase II core complex	P24928,P52434,O15514,P62875,P62487,P19388,P53803,P36954,P30876,P19387,P52435,P61218	510.40.10	RNA polymerase II	P20435,P20434,P40422,P22139,P04050,P20433,P27999,P08518,P16370,P20436,P34087,Q06697,P38902
1060	Retromer complex (SNX1, SNX2, VPS35, VPS29, VPS26B)	Q96QK1,Q4G0F5,Q13596,Q9UBQ0,O60749	260.30.30.10	Vps35/Vps29/Vps26 complex	P40335,P38759,P34110
1083	P-TEFb.4 complex	P50750,O75909	133.50/510.110	Ctk1p complex	Q03957,P46963,P46962
1097	eIF3 complex (EIF3S6, EIF3S5, EIF3S4, EIF3S3, EIF3S6IP, EIF3S2, EIF3S9, EIF3S12, EIF3S10, EIF3S8, EIF3S1, EIF3S7, PCID1)	O15372,O15371,Q13347,Q7L2H7,O75821,O75822,O00303,P60228,Q14152,Q9UBQ5,P55884,Q99613,Q9Y262	500.10.40	eIF3	P41814,P32911,P06103,P40217,P32497,Q04067,P38249
1100	DNA polymerase alpha-primase complex	P49643,P09884,Q14181,P49642	410.40.60	DNA polymerase alpha (I) - primase complex	P38121,P20457,P10363,P13382
1111	DNA synthesome complex (17 subunits)	Q14181,Q07864,P35251,P28340,P49005,Q15054,Q9NR33,P56282,P27694,P09884,Q9NRF9,P11387,P49642,P49643,P12004,P11388,Q9HCU8,Q02880	410.40.60	DNA polymerase alpha (I) - primase complex	P38121,P20457,P10363,P13382
112	Prefoldin complex	Q99471,O60925,Q9NQP4,O15212,P61758,Q9UHV9	177	Gim complexes	P52553,P53900,P48363,Q04493,P40005
1144	Cleavage and polyadenylation factor (CPSF)	Q10570,Q6UN15,O95639,Q9UKF6,Q9P2I0	440.10.20	pre mRNA3'-end processing factor CFII	Q12102,Q06632,Q01329,Q06224
1147	Polyadenylation complex (CSTF1, CSTF2, CSTF3, SYMPK CPSF1, CPSF2, CPSF3)	Q10570,P33240,Q92797,Q12996,Q9P2I0,Q05048,Q9UKF6	440.10.10	pre mRNA3'-end processing factor CFI	Q99383,P25299,Q08685,P25298,P39081
1147	Polyadenylation complex (CSTF1, CSTF2, CSTF3, SYMPK CPSF1, CPSF2, CPSF3)	Q10570,P33240,Q92797,Q12996,Q9P2I0,Q05048,Q9UKF6	440.10.20	pre mRNA3'-end processing factor CFII	Q12102,Q06632,Q01329,Q06224
1186	ESCRT-III complex	Q9HD42,Q96FZ7,Q7LBR1,Q9BY43,O43633,Q9UQN3,Q9H444,Q96CF2,Q9Y3E7,Q9NZZ3	260.70	Vps4p ATPase complex (Vps protein complex)	P52917,P36095,P39929
1189	DNA double-strand break end-joining complex	O60934,Q13426,P49959,P12956,Q92878,P49917,P13010	510.180.30.30	MRE11/RAD50/XRS2 complex	P33301,P32829,P12753
1226	H2AX complex I	Q8N257,Q7L2E3,P27797,P11021,P09874,P16104,P06748	320	Nucleosomal protein complex	P02309,P02293,P02294,P04912,P04911,P61830
1253	Ubiquitin E3 ligase (FBXW7,CUL1,SKP1A, RBX1)	Q969H0,P62877,Q13616,P63208	445.30	SCF-MET30 complex	P39014,Q12018,P52286,P14682
1259	Chromatin assembly complex (CAF-1 complex)	Q09028,Q13112,Q13111	90.10	Chromatin assembly complex (CAC)	P13712,Q12495,Q04199
127	NDC80 kinetochore complex	Q9BZD4,Q9HBM1,Q8NBT2,O14777	270.20.40	Ndc80 protein complex	P33895,Q04477,P40460,P40014
1400	ASCOM complex	P68366,P07437,Q8NEZ4,Q14686,Q9UBL3,O14686,Q15291	140.30.10	Tubulins	P53378,P09733,P02557,P09734
1413	N-CoR-1 complex	Q15393,O75376,Q13263,Q12824,Q15459,O15379,P51532,Q6ZRS2,Q8TAQ2,Q92922	400	RSC complex (Remodel the structure of chromatin)	Q05123,Q99314,Q06168,P43609,P32597,Q12406,P53236,P25632,Q06488,Q02206
149	PBAF complex (Polybromo- and BAF containing complex)	O94805,Q12824,P51532,Q86U86,Q96GM5,O96019,P60709,Q969G3,P63261,Q68CP9,Q92922,Q8TAQ2	400	RSC complex (Remodel the structure of chromatin)	Q05123,Q99314,Q06168,P43609,P32597,Q12406,P53236,P25632,Q06488,Q02206
149	PBAF complex (Polybromo- and BAF containing complex)	O94805,Q12824,P51532,Q86U86,Q96GM5,O96019,P60709,Q969G3,P63261,Q68CP9,Q92922,Q8TAQ2	510.190.50	SWI/SNF transcription activator complex	P22082,Q05123,P32591,P53628,P38956,P18480,P18888,P35189,P09547,Q12406
1505	N-CoR-2 complex	O75446,O75376,O15379,Q13547,Q92769,Q9Y618,Q96ST3	240.20	HDB complex	P32561,P38429,P22579
157	Condensin I complex	Q15021,Q9NTJ3,Q15003,O95347,Q9BPX3	475.05	Sister chromatid cohesion complex	P47037,Q12188,P32908,Q12158,P40541,Q04002
160	Condensin II	Q9NTJ3,P42695,O95347,Q86XI2,Q6IBW4	475.05	Sister chromatid cohesion complex	P47037,Q12188,P32908,Q12158,P40541,Q04002
165	Cohesin-SA1 complex	Q9UQE7,Q8WVM7,Q14683,O60216	475.05	Sister chromatid cohesion complex	P47037,Q12188,P32908,Q12158,P40541,Q04002
1734	SF3A1-SF3A2-SF3A3 complex	Q15428,Q12874,Q15459	440.30.10.20	Prp9p/Prp11p/Prp21p complex	P19736,Q07350
191	20S proteasome	Q99436,P60900,P25786,P25787,P25788,P25789,P49721,P28070,P28072,P28066,O14818,P28074,P20618,P49720	360.10.10	20S proteasome	P25451,P40302,P23638,P21243,P23639,P32379,P21242,P23724,P22141,P30656,P30657,P25043,P40303,P38293,P38624
2174	COP9 signalosome complex	Q99627,Q13098,Q7L5N1,Q92905,Q9UNS2,P61201,Q9UBW8,Q9H9Q2,Q9BT78	360.10.20	19/22S regulator	Q08723,P38886,P40327,P40016,Q06103,Q12250,P50086,P32565,P32496,P33297,P33299,P33298,P53549,Q01939,P38764,Q04062,P43588,Q12377
2204	MCM8-ORC2-CDC6 complex	Q13416,Q99741,Q9UJA3	410.10	Post-replication complex (Origin recognition complex=ORC )	P38826,P54784,P32833,P54791,P54790,P50874
2224	MSH2/6-BLM-p53-RAD51 complex	P43246,Q06609,P54132,P04637,P52701	510.180.50.20	MSH2/MSH6 complex	Q03834,P25847
2235	ASF1-interacting protein complex	Q13112,Q13111,P68431,Q9NVP2,P54198,Q9Y294	90.10	Chromatin assembly complex (CAC)	P13712,Q12495,Q04199
229	NAT complex	P24863,O60244,O75586,Q9BTT4,P49336,Q9ULK4,Q13503	133.40	Srb10p complex	P38931,P39073,P47821,P25648
243	RalBP1-CDC2-CCNB1 complex	Q15311,P06493,P14635	133.10	Cdc28p complexes	P24871,P00546,P20437,P24870,P24868,P24869,P30283,P20438,P13365,P32943
264	R/M complex (RAD50-MRE11 complex)	P49959,Q92878	510.180.30.30	MRE11/RAD50/XRS2 complex	P33301,P32829,P12753
27	Arp2/3 protein complex	P59998,P61158,P61160,O15511,O15143,O15144,O15145	260.90	Arp2p/Arp3p complex	P47117,P40518,Q05933,P32381,P53731,P33204
2720	Casein kinase II complex	P67870,P19784,P68400	120.20	Casein kinase II	P43639,P19454,P15790,P38930
2738	BLM complex II	P35244,Q9H9A7,P54132,P27694,Q13472,P15927	410.40.20	Replication factor A complex	P22336,P26755,P26754
2799	RFC complex	P35251,P35250,P40938,P35249,P40937	410.40.30	Replication factor C complex	P38629,P38630,P38251,P40339,P40348
282	SNF2h-cohesin-NuRD complex	Q8WVM7,Q12873,Q09028,Q9NRL2,Q9UBB5,Q9UQE7,O95983,Q92769,Q13330,Q14683,O60216,Q16576,Q13547,O60264,O94776,Q8N3U4	475.05	Sister chromatid cohesion complex	P47037,Q12188,P32908,Q12158,P40541,Q04002
297	PCNA-DNA polymerase delta complex	Q15054,P12004,P28340,P49005,Q9HCU8	410.40.90	DNA polymerase delta (III)	P46957,P15436,P47110
3008	60S APC containing complex	P46940,P68363,P23258,Q9BQE3,Q71U36,P25054,Q9NRH3	140.30.10	Tubulins	P53378,P09733,P02557,P09734
3097	TIMM17-TIMM23 compex	O14925,Q99595	290.20.20	Tim17p-complex	P39515,P32897
310	Cell cycle kinase complex CDC2	P06493,P14635,O95067,P24385,P38936,P12004	133.10	Cdc28p complexes	P24871,P00546,P20437,P24870,P24868,P24869,P30283,P20438,P13365,P32943
353	DNA ligase IV-condensin complex	P49917,O95347,Q9NTJ3	475.05	Sister chromatid cohesion complex	P47037,Q12188,P32908,Q12158,P40541,Q04002
374	MSH2-MSH6 complex	P43246,P52701	510.180.50.20	MSH2/MSH6 complex	Q03834,P25847
387	MCM complex	P25205,P33992,P33991,P33993,Q14566,P49736	410.30	Pre-replication complex (pre-RC)	P47027,P54791,P53135,P53091,P38826,P38132,P54784,P32833,P24279,P30665,P09119,P29496,P54790,P29469,Q08032,P50874
389	ORC complex (origin recognition complex)	Q13416,Q13415,O43913,Q9UBD5,Q9Y5N6,O43929	410.10	Post-replication complex (Origin recognition complex=ORC )	P38826,P54784,P32833,P54791,P54790,P50874
393	Succinyl-CoA synthetase, GDP-forming	Q96I99,P53597	485	Succinyl-CoA ligase	P53312,P53598
419	Farnesyltransferase	P49354,P49356	180.10	Farnesyltransferase (FTase)	P22007,P29703
419	Farnesyltransferase	P49354,P49356	180.30	Geranylgeranyltransferase II (GGTase II)	P20133,Q00618,P32864
433	BASC complex (BRCA1-associated genome surveillance complex)	P35251,P35250,O60934,P52701,P40692,P49959,Q13315,P35249,P54132,P38398,Q92878,P43246	410.40.30	Replication factor C complex	P38629,P38630,P38251,P40339,P40348
469	TFIID-beta complex	Q15544,Q15545,Q15542,Q15543,Q6P1X5,Q16514,Q16594,P20226,O00268,P21675,P49848,Q12962	510.70.20	TAFIIs	Q03761,P38129,P23255,Q04226,Q12297,Q05027,P46677,Q05021,Q12030,P11747,P35189,P53040
477	PCAF complex	Q9Y4A5,Q92831,O75528,O75529,Q16514,Q16594,O75486,O75478,Q9Y6J9,Q12962	230.20.10/510.190.10.10	ADA complex	Q12060,P38811,Q02336,P32494,Q03330,P50875
477	PCAF complex	Q9Y4A5,Q92831,O75528,O75529,Q16514,Q16594,O75486,O75478,Q9Y6J9,Q12962	230.20.20/510.190.10.20.10	SAGA complex	Q03761,P25554,P38129,P38811,Q05027,Q02336,P32494,Q12030,P38915,Q12060,P53165,P35177,Q03330,P50875,P06844,P53040
477	PCAF complex	Q9Y4A5,Q92831,O75528,O75529,Q16514,Q16594,O75486,O75478,Q9Y6J9,Q12962	510.190.10.20.20	SAGA-like complex (SLIK)	P35177,P38811,P06844,P53040,Q02336
49	DNMT3B complex	Q9UBC3,Q9NTJ3,Q96ST3,O95239,Q13547,O95347,O60264	240.20	HDB complex	P32561,P38429,P22579
490	TFIIA complex	P52655,P52657	510.50	TFIIA	P32773,P32774
525	TIP60 histone acetylase complex	Q9Y265,Q9Y230,Q9Y4A5,O96019,Q92993	230.20.40	NuA4 complex	Q08649,P38811
531	XPA-ERCC1-ERCC4 complex	Q92889,P07992,P23025	510.180.10.10	NEF1 complex	P06838,P28519,P06777
623	TIM (TIMM9, TIMM10) complex, mitochondrial	P62072,Q9Y5J7	290.20.10	Tim22p-complex	P87108,Q12328,P47045,P32830,O74700
623	TIM (TIMM9, TIMM10) complex, mitochondrial	P62072,Q9Y5J7	290.20.30	Tim9p/Tim10p-complex	P87108,O74700
67	AP4 adaptor complex	Q9Y6B7,Q9Y587,O00189,Q9UPM8	260.20.30	AP-3 complex	P46682,P38153,P47064,Q08951
733	SNARE complex (STX4, VAMP1, VAMP7)	Q12846,P51809,P23763	260.50.20	v-SNAREs	P25385,P22214,P22804,P38736,Q12255,P33328,Q04338,P31109
745	N-CoR-SIN3-RPD3 complex	Q92769,O75182,Q96ST3,Q9Y618	240.20	HDB complex	P32561,P38429,P22579
812	Upf complex (UPF1, UPF2, UPF3a)	Q92900,Q9H1J1,Q9HAU5	300	Nonsense-mediated mRNA decay pathway complex	P38798,P30771,P48412
814	Postsplicing complex	Q92900,Q9Y5S9,Q9HAU5,Q9UBU9,Q9H1J1,Q9BZI7,Q15287	300	Nonsense-mediated mRNA decay pathway complex	P38798,P30771,P48412
877	SNARE complex (VAMP4, STX6, STX16, VTI1a, VTI1b)	O14662,O75379,O43752,Q9UEU0,Q96AJ9	260.50.20	v-SNAREs	P25385,P22214,P22804,P38736,Q12255,P33328,Q04338,P31109
897	CDK8-CyclinC-Mediator complex	P24863,P49336	133.40	Srb10p complex	P38931,P39073,P47821,P25648
944	Class C Vps complex (VPS11, VPS18, VPS16)	Q9P253,Q9H270,Q9H269	260.80	Class C Vps protein complex	P20795,Q03308,P12868,P27801

## Sheet: 64 non-red. human complexes
ID	Name	Components
1010	CAK complex (Cdk-activating kinase complex)	P51948,P50613,P51946
1029	TFIIH transcription factor complex	P50613,P51946,P32780,P51948,P18074,Q6ZYL4,Q13889,Q13888,Q92759,P19447
104	RNA polymerase II core complex	P24928,P52434,O15514,P62875,P62487,P19388,P53803,P36954,P30876,P19387,P52435,P61218
1060	Retromer complex (SNX1, SNX2, VPS35, VPS29, VPS26B)	Q96QK1,Q4G0F5,Q13596,Q9UBQ0,O60749
1083	P-TEFb.4 complex	P50750,O75909
1097	eIF3 complex (EIF3S6, EIF3S5, EIF3S4, EIF3S3, EIF3S6IP, EIF3S2, EIF3S9, EIF3S12, EIF3S10, EIF3S8, EIF3S1, EIF3S7, PCID1)	O15372,O15371,Q13347,Q7L2H7,O75821,O75822,O00303,P60228,Q14152,Q9UBQ5,P55884,Q99613,Q9Y262
1100	DNA polymerase alpha-primase complex	P49643,P09884,Q14181,P49642
1111	DNA synthesome complex (17 subunits)	Q14181,Q07864,P35251,P28340,P49005,Q15054,Q9NR33,P56282,P27694,P09884,Q9NRF9,P11387,P49642,P49643,P12004,P11388,Q9HCU8,Q02880
112	Prefoldin complex	Q99471,O60925,Q9NQP4,O15212,P61758,Q9UHV9
1144	Cleavage and polyadenylation factor (CPSF)	Q10570,Q6UN15,O95639,Q9UKF6,Q9P2I0
1147	Polyadenylation complex (CSTF1, CSTF2, CSTF3, SYMPK CPSF1, CPSF2, CPSF3)	Q10570,P33240,Q92797,Q12996,Q9P2I0,Q05048,Q9UKF6
1186	ESCRT-III complex	Q9HD42,Q96FZ7,Q7LBR1,Q9BY43,O43633,Q9UQN3,Q9H444,Q96CF2,Q9Y3E7,Q9NZZ3
1189	DNA double-strand break end-joining complex	O60934,Q13426,P49959,P12956,Q92878,P49917,P13010
1226	H2AX complex I	Q8N257,Q7L2E3,P27797,P11021,P09874,P16104,P06748
1253	Ubiquitin E3 ligase (FBXW7,CUL1,SKP1A, RBX1)	Q969H0,P62877,Q13616,P63208
1259	Chromatin assembly complex (CAF-1 complex)	Q09028,Q13112,Q13111
127	NDC80 kinetochore complex	Q9BZD4,Q9HBM1,Q8NBT2,O14777
1400	ASCOM complex	P68366,P07437,Q8NEZ4,Q14686,Q9UBL3,O14686,Q15291
1413	N-CoR-1 complex	Q15393,O75376,Q13263,Q12824,Q15459,O15379,P51532,Q6ZRS2,Q8TAQ2,Q92922
149	PBAF complex (Polybromo- and BAF containing complex)	O94805,Q12824,P51532,Q86U86,Q96GM5,O96019,P60709,Q969G3,P63261,Q68CP9,Q92922,Q8TAQ2
1505	N-CoR-2 complex	O75446,O75376,O15379,Q13547,Q92769,Q9Y618,Q96ST3
157	Condensin I complex	Q15021,Q9NTJ3,Q15003,O95347,Q9BPX3
160	Condensin II	Q9NTJ3,P42695,O95347,Q86XI2,Q6IBW4
165	Cohesin-SA1 complex	Q9UQE7,Q8WVM7,Q14683,O60216
1734	SF3A1-SF3A2-SF3A3 complex	Q15428,Q12874,Q15459
191	20S proteasome	Q99436,P60900,P25786,P25787,P25788,P25789,P49721,P28070,P28072,P28066,O14818,P28074,P20618,P49720
2174	COP9 signalosome complex	Q99627,Q13098,Q7L5N1,Q92905,Q9UNS2,P61201,Q9UBW8,Q9H9Q2,Q9BT78
2204	MCM8-ORC2-CDC6 complex	Q13416,Q99741,Q9UJA3
2224	MSH2/6-BLM-p53-RAD51 complex	P43246,Q06609,P54132,P04637,P52701
2235	ASF1-interacting protein complex	Q13112,Q13111,P68431,Q9NVP2,P54198,Q9Y294
229	NAT complex	P24863,O60244,O75586,Q9BTT4,P49336,Q9ULK4,Q13503
243	RalBP1-CDC2-CCNB1 complex	Q15311,P06493,P14635
264	R/M complex (RAD50-MRE11 complex)	P49959,Q92878
27	Arp2/3 protein complex	P59998,P61158,P61160,O15511,O15143,O15144,O15145
2720	Casein kinase II complex	P67870,P19784,P68400
2738	BLM complex II	P35244,Q9H9A7,P54132,P27694,Q13472,P15927
2799	RFC complex	P35251,P35250,P40938,P35249,P40937
282	SNF2h-cohesin-NuRD complex	Q8WVM7,Q12873,Q09028,Q9NRL2,Q9UBB5,Q9UQE7,O95983,Q92769,Q13330,Q14683,O60216,Q16576,Q13547,O60264,O94776,Q8N3U4
297	PCNA-DNA polymerase delta complex	Q15054,P12004,P28340,P49005,Q9HCU8
3008	60S APC containing complex	P46940,P68363,P23258,Q9BQE3,Q71U36,P25054,Q9NRH3
3097	TIMM17-TIMM23 compex	O14925,Q99595
310	Cell cycle kinase complex CDC2	P06493,P14635,O95067,P24385,P38936,P12004
353	DNA ligase IV-condensin complex	P49917,O95347,Q9NTJ3
374	MSH2-MSH6 complex	P43246,P52701
387	MCM complex	P25205,P33992,P33991,P33993,Q14566,P49736
389	ORC complex (origin recognition complex)	Q13416,Q13415,O43913,Q9UBD5,Q9Y5N6,O43929
393	Succinyl-CoA synthetase, GDP-forming	Q96I99,P53597
419	Farnesyltransferase	P49354,P49356
433	BASC complex (BRCA1-associated genome surveillance complex)	P35251,P35250,O60934,P52701,P40692,P49959,Q13315,P35249,P54132,P38398,Q92878,P43246
469	TFIID-beta complex	Q15544,Q15545,Q15542,Q15543,Q6P1X5,Q16514,Q16594,P20226,O00268,P21675,P49848,Q12962
477	PCAF complex	Q9Y4A5,Q92831,O75528,O75529,Q16514,Q16594,O75486,O75478,Q9Y6J9,Q12962
49	DNMT3B complex	Q9UBC3,Q9NTJ3,Q96ST3,O95239,Q13547,O95347,O60264
490	TFIIA complex	P52655,P52657
525	TIP60 histone acetylase complex	Q9Y265,Q9Y230,Q9Y4A5,O96019,Q92993
531	XPA-ERCC1-ERCC4 complex	Q92889,P07992,P23025
623	TIM (TIMM9, TIMM10) complex, mitochondrial	P62072,Q9Y5J7
67	AP4 adaptor complex	Q9Y6B7,Q9Y587,O00189,Q9UPM8
733	SNARE complex (STX4, VAMP1, VAMP7)	Q12846,P51809,P23763
745	N-CoR-SIN3-RPD3 complex	Q92769,O75182,Q96ST3,Q9Y618
812	Upf complex (UPF1, UPF2, UPF3a)	Q92900,Q9H1J1,Q9HAU5
814	Postsplicing complex	Q92900,Q9Y5S9,Q9HAU5,Q9UBU9,Q9H1J1,Q9BZI7,Q15287
877	SNARE complex (VAMP4, STX6, STX16, VTI1a, VTI1b)	O14662,O75379,O43752,Q9UEU0,Q96AJ9
897	CDK8-CyclinC-Mediator complex	P24863,P49336
944	Class C Vps complex (VPS11, VPS18, VPS16)	Q9P253,Q9H270,Q9H269

## Sheet: 52 non-red. yeast complexes
ID	Name	Components
120.20	Casein kinase II	P43639,P19454,P15790,P38930
133.10	Cdc28p complexes	P24871,P00546,P20437,P24870,P24868,P24869,P30283,P20438,P13365,P32943
133.30	Kin28p complex	P06242,P37366
133.40	Srb10p complex	P38931,P39073,P47821,P25648
133.50/510.110	Ctk1p complex	Q03957,P46963,P46962
140.30.10	Tubulins	P53378,P09733,P02557,P09734
177	Gim complexes	P52553,P53900,P48363,Q04493,P40005
180.10	Farnesyltransferase (FTase)	P22007,P29703
180.30	Geranylgeranyltransferase II (GGTase II)	P20133,Q00618,P32864
230.20.10/510.190.10.10	ADA complex	Q12060,P38811,Q02336,P32494,Q03330,P50875
230.20.20/510.190.10.20.10	SAGA complex	Q03761,P25554,P38129,P38811,Q05027,Q02336,P32494,Q12030,P38915,Q12060,P53165,P35177,Q03330,P50875,P06844,P53040
230.20.40	NuA4 complex	Q08649,P38811
240.20	HDB complex	P32561,P38429,P22579
260.20.30	AP-3 complex	P46682,P38153,P47064,Q08951
260.30.30.10	Vps35/Vps29/Vps26 complex	P40335,P38759,P34110
260.50.20	v-SNAREs	P25385,P22214,P22804,P38736,Q12255,P33328,Q04338,P31109
260.70	Vps4p ATPase complex (Vps protein complex)	P52917,P36095,P39929
260.80	Class C Vps protein complex	P20795,Q03308,P12868,P27801
260.90	Arp2p/Arp3p complex	P47117,P40518,Q05933,P32381,P53731,P33204
270.20.40	Ndc80 protein complex	P33895,Q04477,P40460,P40014
290.20.10	Tim22p-complex	P87108,Q12328,P47045,P32830,O74700
290.20.20	Tim17p-complex	P39515,P32897
290.20.30	Tim9p/Tim10p-complex	P87108,O74700
300	Nonsense-mediated mRNA decay pathway complex	P38798,P30771,P48412
320	Nucleosomal protein complex	P02309,P02293,P02294,P04912,P04911,P61830
360.10.10	20S proteasome	P25451,P40302,P23638,P21243,P23639,P32379,P21242,P23724,P22141,P30656,P30657,P25043,P40303,P38293,P38624
360.10.20	19/22S regulator	Q08723,P38886,P40327,P40016,Q06103,Q12250,P50086,P32565,P32496,P33297,P33299,P33298,P53549,Q01939,P38764,Q04062,P43588,Q12377
400	RSC complex (Remodel the structure of chromatin)	Q05123,Q99314,Q06168,P43609,P32597,Q12406,P53236,P25632,Q06488,Q02206
410.10	Post-replication complex (Origin recognition complex=ORC )	P38826,P54784,P32833,P54791,P54790,P50874
410.30	Pre-replication complex (pre-RC)	P47027,P54791,P53135,P53091,P38826,P38132,P54784,P32833,P24279,P30665,P09119,P29496,P54790,P29469,Q08032,P50874
410.40.20	Replication factor A complex	P22336,P26755,P26754
410.40.30	Replication factor C complex	P38629,P38630,P38251,P40339,P40348
410.40.60	DNA polymerase alpha (I) - primase complex	P38121,P20457,P10363,P13382
410.40.90	DNA polymerase delta (III)	P46957,P15436,P47110
440.10.10	pre mRNA3'-end processing factor CFI	Q99383,P25299,Q08685,P25298,P39081
440.10.20	pre mRNA3'-end processing factor CFII	Q12102,Q06632,Q01329,Q06224
440.30.10.20	Prp9p/Prp11p/Prp21p complex	P19736,Q07350
445.30	SCF-MET30 complex	P39014,Q12018,P52286,P14682
475.05	Sister chromatid cohesion complex	P47037,Q12188,P32908,Q12158,P40541,Q04002
485	Succinyl-CoA ligase	P53312,P53598
500.10.40	eIF3	P41814,P32911,P06103,P40217,P32497,Q04067,P38249
510100	TFIIH	P06839,Q04673,Q12004,Q03290,P37366,P06242,Q00578,Q02939,P32776
510120	RNA polymerase III	P20435,P20434,P40422,P22139,P04051,P22276,P17890,P07703,P32910,P20436,P35718,P32349,P28000
510.180.10.10	NEF1 complex	P06838,P28519,P06777
510.180.30.30	MRE11/RAD50/XRS2 complex	P33301,P32829,P12753
510.180.50.20	MSH2/MSH6 complex	Q03834,P25847
510.190.10.20.20	SAGA-like complex (SLIK)	P35177,P38811,P06844,P53040,Q02336
510.190.50	SWI/SNF transcription activator complex	P22082,Q05123,P32591,P53628,P38956,P18480,P18888,P35189,P09547,Q12406
510.40.10	RNA polymerase II	P20435,P20434,P40422,P22139,P04050,P20433,P27999,P08518,P16370,P20436,P34087,Q06697,P38902
510.50	TFIIA	P32773,P32774
510.70.20	TAFIIs	Q03761,P38129,P23255,Q04226,Q12297,Q05027,P46677,Q05021,Q12030,P11747,P35189,P53040
90.10	Chromatin assembly complex (CAC)	P13712,Q12495,Q04199
