# Supplementary material for: A Novel Framework for the Comparative Analysis of Biological Networks
Source: PLoS One. 2012 Feb 21;7(2):e31220. doi: 10.1371/journal.pone.0031220 (PMC3283617; doi:10.1371/journal.pone.0031220)
Supplement: Table S2 — Benchmark set statistics and NetAligner performance. Basic statistics on the total number of complexes and pathways present in the benchmark set, as well as the range and average number of protein components of those complexes and the range and average number of proteins and interactions in those pathways. The following sheets present the detailed statistics about the performance of NetAligner in interactome to interactome, complex to interactome and pathway to interactome alignment (using the respective default parameters), including the range and average number of proteins and interactions of benchmark complexes and pathways that were recovered. The +/− indicates standard deviations. For each alignment task, after showing the results when predicting likely conserved interactions, we also present the results without predictions. (XLS) [file pone.0031220.s007.xls]

## Sheet: Benchmark sets
Supplementary Table 2: Benchmark set statistics and NetAligner performance. Basic statistics on the total number of complexes and pathways present in the benchmark set, as well as the range and average number of protein components of those complexes and the range and average number of proteins and interactions in those pathways. The following sheets present the detailed statistics about the perfo…
Complexes benchmark sets
	Human complexes	Yeast complexes
Total number of complexes	64	52
Number of complex components in the range	[ 2 , 18 ]	[ 2 , 18 ]
Average number of components per complex	6.0 +/- 3.67	5.75 +/- 4.16
Pathways benchmark sets
Fly vs. human and human vs. fly:	Fly	Human
Total number of pathways	19	19
Number of protein components in the range	[ 3 , 67 ]	[ 3 , 132 ]
Average number of proteins per pathway	19.21 +/- 15.6	48.47 +/- 37.53
Number of interactions in the range	[ 2 , 246 ]	[ 2 , 769 ]
Average number of interactions per pathway	33.84 +/- 53.27	172.89 +/- 219.83
Fly vs. yeast and yeast vs. fly:	Fly	Yeast
Total number of pathways	13	13
Number of protein components in the range	[ 2 , 67 ]	[ 3 , 90 ]
Average number of proteins per pathway	16.92 +/- 18.57	19.0 +/- 22.14
Number of interactions in the range	[ 1 , 246 ]	[ 3 , 280 ]
Average number of interactions per pathway	43.15 +/- 67.58	39.38 +/- 71.29
Human vs. yeast and yeast vs. human:	Human	Yeast
Total number of pathways	32	32
Number of protein components in the range	[ 3 , 254 ]	[ 2 , 90 ]
Average number of proteins per pathway	38.25 +/- 49.01	20.97 +/- 22.04
Number of interactions in the range	[ 2 , 2579 ]	[ 1 , 349 ]
Average number of interactions per pathway	243.13 +/- 484.43	54.41 +/- 79.31
Statistics across all non-redundant pathways of each species
	Fly	Human	Yeast
Total number of non-redundant pathways	27	46	40
Number of protein components in the range	[ 2 , 67 ]	[ 3 , 254 ]	[ 2 , 90 ]
Average number of proteins per pathway	16.74 +/- 15.4	41.98 +/- 46.38	19.35 +/- 20.43
Number of interactions in the range	[ 1 , 246 ]	[ 2 , 2579 ]	[ 1 , 349 ]
Average number of interactions per pathway	30.52 +/- 49.68	225.85 +/- 425.39	47.55 +/- 72.77

## Sheet: Interactome to interactome
Basic statistics on NetAligner performance in the interactome to interactome benchmark.
	With predictions:		Without predictions:
	Human vs. yeast	Yeast vs. human	Human vs. yeast	Yeast vs. human
Number of target complexes in the bechmark set	52	64	52	64
Number of non-redundant benchmark complex proteins	264	310	264	310
Complex level:
TP	25	26	26	25
FP	141	141	94	94
FN	27	38	26	39
precision	15.06 %	15.57 %	21.67 %	21.01 %
recall	48.08 %	40.63 %	50.0 %	39.06 %
Protein level:
TP	94	106	92	95
FP	413	441	305	303
FN	170	204	172	215
precision	18.54 %	19.38 %	23.17 %	23.87 %
recall	35.61 %	34.19 %	34.85 %	30.65 %
Total number of significant alignment solutions	166	168	120	120
Number of significant alignments matching a target benchmark complex	25	27	26	26
Number of non-redundant benchmark complexes recovered	25 / 52	26 / 64	26 / 52	25 / 64
Number of proteins found in the range	[ 2 , 29 ]	[ 2 , 41 ]	[ 2 , 24 ]	[ 2 , 23 ]
Average number of proteins per complex	6.08 +/- 6.0	6.33 +/- 7.77	5.27 +/- 5.16	5.38 +/- 4.89
Number of TP complex components found in the range	[ 2 , 13 ]	[ 2 , 13 ]	[ 2 , 13 ]	[ 2 , 12 ]
Average number of TP complex components per complex	3.76 +/- 2.72	4.0 +/- 2.67	3.54 +/- 2.61	3.73 +/- 2.44

## Sheet: Complex to interactome
Basic statistics on NetAligner performance in the complex to interactome benchmark.
	With predictions:		Without predictions:
	Human vs. yeast	Yeast vs. human	Human vs. yeast	Yeast vs. human
Number of query complexes in the benchmark set	64	52	64	52
Number of target benchmark complexes	52	64	52	64
Number of non-redundant benchmark complex proteins	264	310	264	310
Complex level:
TP	38	24	15	13
FP	7	7	15	12
FN	14	40	37	51
precision	84.44 %	77.42 %	50.0 %	52.0 %
recall	73.08 %	37.5 %	28.85 %	20.31 %
Protein level:
TP	146	107	42	32
FP	95	118	35	29
FN	118	203	222	278
precision	60.58 %	47.56 %	54.55 %	52.46 %
recall	55.3 %	34.52 %	15.91 %	10.32 %
Total number of significant alignment solutions	50	30	35	24
Number of significant alignments matching a target benchmark complex	43	23	20	12
Number of non-redundant benchmark complexes recovered	38 / 52	24 / 64	15 / 52	13 / 64
Number of proteins found in the range	[ 2 , 18 ]	[ 2 , 24 ]	[ 2 , 8 ]	[ 2 , 5 ]
Average number of proteins per complex	7.26 +/- 4.17	8.73 +/- 5.65	3.2 +/- 1.63	3.08 +/- 1.33
Number of TP complex components found in the range	[ 2 , 14 ]	[ 2 , 14 ]	[ 2 , 6 ]	[ 2 , 5 ]
Average number of TP complex components per complex	4.11 +/- 2.68	4.81 +/- 3.22	2.8 +/- 1.25	2.54 +/- 0.93

## Sheet: Pathway to interactome
Basic statistics on NetAligner performance in the pathway to interactome benchmark.
With predictions:
	Human vs. fly	Fly vs. human	Yeast vs. fly	Fly vs. yeast	Human vs. yeast	Yeast vs. human
Number of pathway pairs in the benchmark set	19	19	13	13	32	32
Number of non-redundant benchmark pathway proteins	292	696	216	241	538	965
Number of non-redundant benchmark pathway interactions	617	3095	561	509	1620	6862
Pathway level:
TP	16	13	3	5	25	13
FP	0	2	1	2	2	12
FN	3	6	10	8	7	19
precision	100.0 %	86.67 %	75.0 %	71.43 %	92.59 %	52.0 %
recall	84.21 %	68.42 %	23.08 %	38.46 %	78.13 %	40.63 %
Protein level:
TP	160	247	67	84	279	173
FP	143	97	62	36	130	195
FN	132	449	149	157	259	792
precision	52.81 %	71.8 %	51.94 %	70.0 %	68.22 %	47.01 %
recall	54.79 %	35.49 %	31.02 %	34.85 %	51.86 %	17.93 %
Interaction level:
TP	153	419	66	74	611	332
FP	2709	2435	1909	570	4188	3735
FN	464	2676	495	435	1009	6530
precision	5.35 %	14.68 %	3.34 %	11.49 %	12.73 %	8.16 %
recall	24.8 %	13.54 %	11.76 %	14.54 %	37.72 %	4.84 %
Total number of significant alignment solutions	16	15	4	7	27	25
Number of significant alignments matching a target benchmark pathway	16	13	3	5	25	13
Number of non-redundant benchmark pathways recovered	16 / 19	13 / 19	3 / 13	5 / 13	25 / 32	13 / 32
Number of proteins found in the range	[ 2 , 77 ]	[ 4 , 92 ]	[ 9 , 93 ]	[ 3 , 56 ]	[ 3 , 67 ]	[ 2 , 76 ]
Average number of proteins per pathway	27.06 +/- 22.6	36.08 +/- 26.24	42.0 +/- 36.58	23.2 +/- 17.58	22.96 +/- 17.07	23.85 +/- 19.69
Number of interactions found in the range	[ 1 , 1118 ]	[ 6 , 1273 ]	[ 16 , 1765 ]	[ 4 , 284 ]	[ 4 , 1104 ]	[ 2 , 842 ]
Average number of interactions per pathway	192.88 +/- 274.64	235.85 +/- 317.55	657.67 +/- 786.29	127.6 +/- 90.95	217.88 +/- 237.25	236.69 +/- 277.72
Number of TP protein components found in the range	[ 2 , 43 ]	[ 4 , 58 ]	[ 6 , 39 ]	[ 3 , 39 ]	[ 2 , 60 ]	[ 2 , 37 ]
Average number of TP protein components per pathway	13.19 +/- 10.88	25.08 +/- 17.4	22.33 +/- 13.47	16.8 +/- 12.59	14.8 +/- 13.96	14.69 +/- 10.69
Number of TP interactions found in the range	[ 0 , 54 ]	[ 2 , 119 ]	[ 1 , 45 ]	[ 3 , 35 ]	[ 1 , 119 ]	[ 1 , 92 ]
Average number of TP interactions per pathway	10.25 +/- 13.12	34.23 +/- 32.85	22.0 +/- 18.02	14.8 +/- 10.85	26.4 +/- 30.41	25.62 +/- 23.76
Without predictions:
	Human vs. fly	Fly vs. human	Yeast vs. fly	Fly vs. yeast	Human vs. yeast	Yeast vs. human
Number of pathway pairs in the benchmark set	19	19	13	13	32	32
Number of non-redundant benchmark pathway proteins	292	696	216	241	538	965
Number of non-redundant benchmark pathway interactions	617	3095	561	509	1620	6862
Pathway level:
TP	0	3	0	0	0	0
FP	7	11	1	2	13	10
FN	19	16	13	13	32	32
precision	0.0 %	21.43 %	0.0 %	0.0 %	0.0 %	0.0 %
recall	0.0 %	15.79 %	0.0 %	0.0 %	0.0 %	0.0 %
Protein level:
TP	0	32	0	0	0	0
FP	17	100	5	14	36	64
FN	292	664	216	241	538	965
precision	0.0 %	24.24 %	0.0 %	0.0 %	0.0 %	0.0 %
recall	0.0 %	4.6 %	0.0 %	0.0 %	0.0 %	0.0 %
Interaction level:
TP	0	17	0	0	0	0
FP	14	344	7	34	87	183
FN	617	3078	561	509	1620	6862
precision	0.0 %	4.71 %	0.0 %	0.0 %	0.0 %	0.0 %
recall	0.0 %	0.55 %	0.0 %	0.0 %	0.0 %	0.0 %
Total number of significant alignment solutions	7	14	1	2	13	10
Number of significant alignments matching a target benchmark pathway	0	3	0	0	0	0
Number of non-redundant benchmark pathways recovered	0 / 19	3 / 19	0 / 13	0 / 13	0 / 32	0 / 32
Number of proteins found in the range	[ 0 , 0 ]	[ 2 , 20 ]	[ 0 , 0 ]	[ 0 , 0 ]	[ 0 , 0 ]	[ 0 , 0 ]
Average number of proteins per pathway	0 +/- 0	13.0 +/- 7.87	0 +/- 0	0 +/- 0	0 +/- 0	0 +/- 0
Number of interactions found in the range	[ 0 , 0 ]	[ 2 , 39 ]	[ 0 , 0 ]	[ 0 , 0 ]	[ 0 , 0 ]	[ 0 , 0 ]
Average number of interactions per pathway	0 +/- 0	26.33 +/- 17.21	0 +/- 0	0 +/- 0	0 +/- 0	0 +/- 0
Number of TP protein components found in the range	[ 0 , 0 ]	[ 2 , 16 ]	[ 0 , 0 ]	[ 0 , 0 ]	[ 0 , 0 ]	[ 0 , 0 ]
Average number of TP protein components per pathway	0 +/- 0	10.67 +/- 6.18	0 +/- 0	0 +/- 0	0 +/- 0	0 +/- 0
Number of TP interactions found in the range	[ 0 , 0 ]	[ 0 , 11 ]	[ 0 , 0 ]	[ 0 , 0 ]	[ 0 , 0 ]	[ 0 , 0 ]
Average number of TP interactions per pathway	0 +/- 0	5.67 +/- 4.5	0 +/- 0	0 +/- 0	0 +/- 0	0 +/- 0
Statistics across all pathways found for a given species
	With predictions			Without predictions
	Fly	Human	Yeast	Fly	Human	Yeast
Total number of non-redundant benchmark pathways recovered	18	24	28	0	3	0
Number of proteins found in the range	[ 2 , 93 ]	[ 2 , 92 ]	[ 3 , 67 ]	[ 0 , 0 ]	[ 2 , 20 ]	[ 0 , 0 ]
Average number of proteins per pathway	29.42 +/- 25.91	29.96 +/- 23.99	23.0 +/- 17.15	0 +/- 0	13.0 +/- 7.87	0 +/- 0
Number of interactions found in the range	[ 1 , 1765 ]	[ 2 , 1273 ]	[ 4 , 1104 ]	[ 0 , 0 ]	[ 2 , 39 ]	[ 0 , 0 ]
Average number of interactions per pathway	266.26 +/- 435.73	236.27 +/- 298.3	202.83 +/- 222.3	0 +/- 0	26.33 +/- 17.21	0 +/- 0
Number of TP protein components found in the range	[ 2 , 43 ]	[ 2 , 58 ]	[ 2 , 60 ]	[ 0 , 0 ]	[ 2 , 16 ]	[ 0 , 0 ]
Average number of TP protein components per pathway	14.63 +/- 11.81	19.88 +/- 15.35	15.13 +/- 13.76	0 +/- 0	10.67 +/- 6.18	0 +/- 0
Number of TP interactions found in the range	[ 0 , 54 ]	[ 1 , 119 ]	[ 1 , 119 ]	[ 0 , 0 ]	[ 0 , 11 ]	[ 0 , 0 ]
Average number of TP interactions per pathway	12.11 +/- 14.65	29.92 +/- 28.99	24.47 +/- 28.44	0 +/- 0	5.67 +/- 4.5	0 +/- 0
