# Supplementary material for: A Novel Framework for the Comparative Analysis of Biological Networks
Source: PLoS One. 2012 Feb 21;7(2):e31220. doi: 10.1371/journal.pone.0031220 (PMC3283617; doi:10.1371/journal.pone.0031220)
Supplement: Table S4 — Non-redundant pathways benchmark set. List of 19 human/fly, 32 human/yeast and 13 fly/yeast non-redundant conserved pathway pairs originating from the KEGG database (Kanehisa et al., 2000). The 32 human/yeast and 13 fly/yeast pathway pairs are given on the following two sheets. The binary interaction network representations of these pathways that we constructed for the pathway to interactome alignment benchmark can be found in the NetAligner program package. (XLS) [file pone.0031220.s009.xls]

## Sheet: 19 human-fly pathway pairs
Supplementary Table 4: Non-redundant pathways benchmark set. List of 19 human/fly, 32 human/yeast and 13 fly/yeast non-redundant conserved pathway pairs originating from the KEGG database (Kanehisa et al., 2000). The 32 human/yeast and 13 fly/yeast pathway pairs are given on the following two sheets. The binary interaction network representations of these pathways that we constructed for the path…
Human pathway ID	Human pathway name	Fly pathway ID	Fly pathway name
62	Fatty acid elongation in mitochondria	62	Fatty acid elongation in mitochondria
220	Urea cycle and metabolism of amino groups	220	Urea cycle and metabolism of amino groups
310	Lysine degradation	310	Lysine degradation
520	Nucleotide sugars metabolism	520	Nucleotide sugars metabolism
534	Heparan sulfate biosynthesis	534	Heparan sulfate biosynthesis
643	Styrene degradation	643	Styrene degradation
930	Caprolactam degradation	930	Caprolactam degradation
4012	ErbB signaling pathway	4012	ErbB signaling pathway
4110	Cell cycle	4110	Cell cycle
4115	p53 signaling pathway	4115	p53 signaling pathway
4130	SNARE interactions in vesicular transport	4130	SNARE interactions in vesicular transport
4150	mTOR signaling pathway	4150	mTOR signaling pathway
4210	Apoptosis	4210	Apoptosis
4310	Wnt signaling pathway	4310	Wnt signaling pathway
4330	Notch signaling pathway	4330	Notch signaling pathway
4340	Hedgehog signaling pathway	4340	Hedgehog signaling pathway
4350	TGF-beta signaling pathway	4350	TGF-beta signaling pathway
4370	VEGF signaling pathway	4370	VEGF signaling pathway
4630	Jak-STAT signaling pathway	4630	Jak-STAT signaling pathway

## Sheet: 32 human-yeast pathway pairs
Human pathway ID	Human pathway name	Yeast pathway ID	Yeast pathway name
20	Citrate cycle (TCA cycle)	20	Citrate cycle (TCA cycle)
30	Pentose phosphate pathway	30	Pentose phosphate pathway
51	Fructose and mannose metabolism	51	Fructose and mannose metabolism
61	Fatty acid biosynthesis	61	Fatty acid biosynthesis
220	Urea cycle and metabolism of amino groups	220	Urea cycle and metabolism of amino groups
230	Purine metabolism	230	Purine metabolism
240	Pyrimidine metabolism	240	Pyrimidine metabolism
251	Glutamate metabolism	251	Glutamate metabolism
252	Alanine and aspartate metabolism	252	Alanine and aspartate metabolism
271	Methionine metabolism	271	Methionine metabolism
280	Valine, leucine and isoleucine degradation	280	Valine, leucine and isoleucine degradation
290	Valine, leucine and isoleucine biosynthesis	290	Valine, leucine and isoleucine biosynthesis
310	Lysine degradation	310	Lysine degradation
330	Arginine and proline metabolism	330	Arginine and proline metabolism
400	Phenylalanine, tyrosine and tryptophan biosynthesis	400	Phenylalanine, tyrosine and tryptophan biosynthesis
410	beta-Alanine metabolism	410	beta-Alanine metabolism
440	Aminophosphonate metabolism	440	Aminophosphonate metabolism
520	Nucleotide sugars metabolism	520	Nucleotide sugars metabolism
561	Glycerolipid metabolism	561	Glycerolipid metabolism
562	Inositol phosphate metabolism	562	Inositol phosphate metabolism
632	Benzoate degradation via CoA ligation	632	Benzoate degradation via CoA ligation
640	Propanoate metabolism	640	Propanoate metabolism
680	Methane metabolism	680	Methane metabolism
720	Reductive carboxylate cycle (CO2 fixation)	720	Reductive carboxylate cycle (CO2 fixation)
740	Riboflavin metabolism	740	Riboflavin metabolism
790	Folate biosynthesis	790	Folate biosynthesis
910	Nitrogen metabolism	910	Nitrogen metabolism
4010	MAPK signaling pathway	4011	MAPK signaling pathway
4070	Phosphatidylinositol signaling system	4070	Phosphatidylinositol signaling system
4110	Cell cycle	4111	Cell cycle
4130	SNARE interactions in vesicular transport	4130	SNARE interactions in vesicular transport
4140	Regulation of autophagy	4140	Regulation of autophagy

## Sheet: 13 fly-yeast pathway pairs
Fly pathway ID	Fly pathway name	Yeast pathway ID	Yeast pathway name
120	Bile acid biosynthesis	120	Bile acid biosynthesis
130	Ubiquinone and menaquinone biosynthesis	130	Ubiquinone and menaquinone biosynthesis
190	Oxidative phosphorylation	190	Oxidative phosphorylation
220	Urea cycle and metabolism of amino groups	220	Urea cycle and metabolism of amino groups
300	Lysine biosynthesis	300	Lysine biosynthesis
310	Lysine degradation	310	Lysine degradation
450	Selenoamino acid metabolism	450	Selenoamino acid metabolism
520	Nucleotide sugars metabolism	520	Nucleotide sugars metabolism
785	Lipoic acid metabolism	785	Lipoic acid metabolism
900	Terpenoid biosynthesis	900	Terpenoid biosynthesis
970	Aminoacyl-tRNA biosynthesis	970	Aminoacyl-tRNA biosynthesis
4110	Cell cycle	4111	Cell cycle
4130	SNARE interactions in vesicular transport	4130	SNARE interactions in vesicular transport
